# Supplementary material for: Three Novel De Novo ZEB2 Variants Identified in Three Unrelated Chinese Patients With Mowat-Wilson Syndrome and A Systematic Review
Source: Front Genet. 2022 May 12;13:853183. doi: 10.3389/fgene.2022.853183 (PMC9134118; doi:10.3389/fgene.2022.853183)
Supplement: Supplementary file 1 [file DataSheet1.xls]

## Sheet: All the ZEB2 variants
Supplementary table 1 All the variants in ZEB2 identified to date. The genomic coordinates are based on GRCH37/hg19
Chr	Start	End	ZEB2 variant	Exon	Article
chr2	145147049	145147053	NM_014795.4:c.3610_3614delGACCA(p.Asp1204Argfs*30)	10	pmid:24715670.Yamada.The spectrum of ZEB2 mutations causing the Mowat-Wilson syndrome in Japanese populations.Am J Med Genet A.2014.164:1899 # pmid:26057116.Wakamatsu.Erratum to "The spectrum of ZEB2 mutations causing the Mowat-Wilson syndrome in Japanese populations".Am J Med Genet A.2015.167:1428
chr2	145147082	145147082	NM_014795.4:c.3581delC (p.Ser1194Trpfs*47)	10	pmid:17203459.Dastot-Le Moal.ZFHX1B mutations in patients with Mowat-Wilson syndrome.Hum Mutat.2007.28:313
chr2	145147095	145147096	NM_014795.4:c.3566_3567dupCC(p.Met1190Profs*52)	10	pmid:11891681.Zweier.Mowat-Wilson syndrome with and without Hirschsprung disease is a distinct recognizable multiple congenital anomalies-mental retardation syndrome caused by mutations in the zinc finger homeo box 1B gene.Am J Med Genet.2002.108:177
chr2	145147134	145147134	NM_014795.4:c.3529delG(p.Glu1177Lysfs*64)	10	pmid:17203459.Dastot-Le Moal.ZFHX1B mutations in patients with Mowat-Wilson syndrome.Hum Mutat.2007.28:313
chr2	145147164	145147164	NM_014795.4:c.3499delA(p.Ser1167Valfs*74)	10	pmid:26633542.Retterer.Clinical application of whole-exome sequencing across clinical indications.Genet Med.2016.18:696
chr2	145147188	145147189	NM_014795.4:c.3473_3474dupAG(p.Glu1159Argfs*83)	10	pmid:17203459.Dastot-Le Moal.ZFHX1B mutations in patients with Mowat-Wilson syndrome.Hum Mutat.2007.28:313
chr2	145147192	145147192	NM_014795.4:c.3471delC(p.Asp1157Glufs*84)	10	pmid:26785492.Homsy.De novo mutations in congenital heart disease with neurodevelopmental and other congenital anomalies.Science.2015.350:1262 # pmid:28191890.Kosmicki.Refining the role of de novo protein-truncating variants in neurodevelopmental disorders by using population reference samples.Nat Genet.2017.49:504 # pmid:28991257.Jin.Contribution of rare inherited and de novo variants in 2,871 c…
chr2	145147263	145147272	NM_014795.4:c.3391_3400delCCGAGGGATG(p.Pro1131Alafs*107)	10	pmid:19842203.Saunders.Comprehensive ZEB2 gene analysis for Mowat-Wilson syndrome in a North American cohort, a suggested approach to molecular diagnostics.Am J Med Genet A.2009.149A:2527
chr2	145147281	145147281	NM_014795.4:c.3382delG(p.Glu1128Argfs*113)	10	pmid:25608121.da Paz.Mowat-Wilson syndrome, neurological and molecular study in seven patients.Arq Neuropsiquiatr.2015.73:12
chr2	145147307	145147307	NM_014795.4:c.3356A>G(p.Glu1119Arg)	10	pmid:16688751.Heinritz.A missense mutation in the ZFHX1B gene associated with an atypical Mowat-Wilson syndrome phenotype.Am J Med Genet A.2006.140A:1223
chr2	145147310	145147310	NM_014795.4:c.3353delC(p.Pro1118Leufs*123)	10	pmid:12784289.Wilson.Further delineation of the phenotype associated with heterozygous mutations in ZFHX1B.Am J Med Genet A.2003.119A:257
chr2	145147325	145147328	NM_014795.4:c.3335_3338delACTT(p.Tyr1112Cysfs*128)	10	pmid:32196960.Ho.Mowat-Wilson syndrome in a Chinese population, A case series.Am J Med Genet A.2020.182:1336
chr2	145147445	145147445	NM_014795.4:c.3218A>G(p.His1073Arg)	10	pmid:29024826.Amor.Letter regarding the article "Extending the phenotype of recurrent rearrangements of 16p11.2, Deletions in mentally retarded patients without autism and in normal individuals ()" and the diagnosis of coexisting Mowat-Wilson syndrome in a patient with 16p11.2 deletion.Eur J Med Genet.2018.61:48 # pmid:31278258.Wright.Clinically-relevant postzygotic mosaicism in parents and child…
chr2	145147449	145147449	NM_014795.4:c.3214C>T(p.Gln1072*)	10	PMID: 33199988.Zou.Genotype-phenotype analysis in Mowat-Wilson syndrome associated with two novel and two recurrent ZEB2 variants. Exp Ther Med. 2020 Dec;20(6):263.
chr2	145147452	145147452	NM_014795.4:c.3211T>C(p.Ser1071Pro)	10	pmid:23466526.Ghoumid.ZEB2 zinc-finger missense mutations lead to hypomorphic alleles and a mild Mowat-Wilson syndrome.Hum Mol Genet.2013.22:2652
chr2	145147467	145147467	NM_014795.4:c.3195dupA(p.His1066Thrfs*58)	10	pmid:29655203.Lindy.Diagnostic outcomes for genetic testing of 70 genes in 8565 patients with epilepsy and neurodevelopmental disorders.Epilepsia.2018.59:1062
chr2	145147493	145147493	NM_014795.4:c.3170G>A(p.Cys1057Tyr)	10	pmid:28708303.Chérot.Using medical exome sequencing to identify the causes of neurodevelopmental disorders, Experience of 2 clinical units and 216 patients.Clin Genet.2018.93:567
chr2	145147499	145147499	NM_014795.4:c.3164A>G(p.Tyr1055Cys)	10	pmid:23466526.Ghoumid.ZEB2 zinc-finger missense mutations lead to hypomorphic alleles and a mild Mowat-Wilson syndrome.Hum Mol Genet.2013.22:2652
chr2	145147517	145147517	NM_014795.4:c.3146A>C(p.His1049Pro)	10	pmid:27799067.Loviglio.Identification of a RAI1-associated disease network through integration of exome sequencing, transcriptomics, and 3D genomics.Genome Med.2016.8:105
chr2	145147519	145147524	NM_014795.4:c.3139_3144delAGGCTTinsTCGAGCACCTTATCA(p.Arg1047Serfs*32)	10	pmid:16053902.Zweier.Clinical and mutational spectrum of Mowat-Wilson syndrome.Eur J Med Genet.2005.48:97
chr2	145147529	145147529	NM_014795.4:c.3134A>G(p.His1045Arg)	10	pmid:23466526.Ghoumid.ZEB2 zinc-finger missense mutations lead to hypomorphic alleles and a mild Mowat-Wilson syndrome.Hum Mol Genet.2013.22:2652
chr2	145147529	145147529	NM_014795.4:c.3134A>C(p.His1045Pro)	10	pmid:-.Kim.-.J Genet Med.2019.16:71
chr2	145147535	145147538	NM_014795.4:c.3125_3128delTTATinsG(p.Leu1042_Ile1043delinsArg)	10	pmid:29655203.Lindy.Diagnostic outcomes for genetic testing of 70 genes in 8565 patients with epilepsy and neurodevelopmental disorders.Epilepsia.2018.59:1062
chr2	145147565	145147565	NM_014795.4:c.3098delA(p.Lys1033Argfs*42)	10	pmid:32277047.Chevarin.Excess of de novo variants in genes involved in chromatin remodelling in patients with marfanoid habitus and intellectual disability.J Med Genet.2020.57:466
chr2	145153979	145153979	NM_014795.4:c.3067G>T(p.Gly1023*)	9	pmid:29089047.Li.Whole exome sequencing in 342 congenital cardiac left sided lesion cases reveals extensive genetic heterogeneity and complex inheritance patterns.Genome Med.2017.9:95
chr2	145153979	145153979	NM_014795.4:c.3067G>A(p.Gly1023Arg)	9	pmid:32277047.Chevarin.Excess of de novo variants in genes involved in chromatin remodelling in patients with marfanoid habitus and intellectual disability.J Med Genet.2020.57:466
chr2	145154015	145154015	NM_014795.4:c.3031delA(p.Ser1011Alafs*64)	9	pmid:23322667.Cordelli.Epilepsy in Mowat-Wilson syndrome, delineation of the electroclinical phenotype.Am J Med Genet A.2013.161A:273 # pmid:27831545.Garavelli.Neuroimaging findings in Mowat-Wilson syndrome, a study of 54 patients.Genet Med.2017.19:691
chr2	145154023	145154023	NM_014795.4:c.3023T>G(p.Phe1008Cys)	9	pmid:25123255.Wenger.CHARGE-like presentation, craniosynostosis and mild Mowat-Wilson Syndrome diagnosed by recognition of the distinctive facial gestalt in a cohort of 28 new cases.Am J Med Genet A.2014.164:2557
chr2	145154043	145154043	NM_014795.4:c.3003T>A(p.Cys1001*)	9	pmid:16053902.Zweier.Clinical and mutational spectrum of Mowat-Wilson syndrome.Eur J Med Genet.2005.48:97 # pmid:25525159.Xiong.RNA splicing. The human splicing code reveals new insights into the genetic determinants of disease.Science.2015.347:1254806
chr2	145154044	145154044	NM_014795.4:c.3002delG(p.Cys1001Leufs*74)	9	pmid:29655203.Lindy.Diagnostic outcomes for genetic testing of 70 genes in 8565 patients with epilepsy and neurodevelopmental disorders.Epilepsia.2018.59:1062
chr2	145154057	145154058	NM_014795.4:c.2988_2989delTG(p.Ser996Argfs*6)	9	pmid:12784289.Wilson.Further delineation of the phenotype associated with heterozygous mutations in ZFHX1B.Am J Med Genet A.2003.119A:257
chr2	145154114	145154114	NM_014795.4:c.2932G>T(p.Asp978Tyr)	9	pmid:26721324.Babkina.Early Infantile Epileptic Encephalopathy with a de novo variant in ZEB2 identified by exome sequencing.Eur J Med Genet.2016.59:70
chr2	145154139	145154139	NM_014795.4:c.2907delA(p.Gln970Lysfs*7)	9	pmid:17203459.Dastot-Le Moal.ZFHX1B mutations in patients with Mowat-Wilson syndrome.Hum Mutat.2007.28:313
chr2	145155870	145155870	NM_014795.4:c.2884C>T(p.Gln962*)	8	pmid:25123255.Wenger.CHARGE-like presentation, craniosynostosis and mild Mowat-Wilson Syndrome diagnosed by recognition of the distinctive facial gestalt in a cohort of 28 new cases.Am J Med Genet A.2014.164:2557
chr2	145155888	145155888	NM_014795.4:c.2866C>T(p.Gln956*)	8	pmid:17203459.Dastot-Le Moal.ZFHX1B mutations in patients with Mowat-Wilson syndrome.Hum Mutat.2007.28:313 # pmid:25525159.Xiong.RNA splicing. The human splicing code reveals new insights into the genetic determinants of disease.Science.2015.347:1254806
chr2	145155889	145155889	NM_014795.4:c.2865C>A(p.Tyr955*)	8	pmid:32196960.Ho.Mowat-Wilson syndrome in a Chinese population, A case series.Am J Med Genet A.2020.182:1336
chr2	145155897	145155897	NM_014795.4:c.2857A>G(p.Arg953Gly)	8	pmid:15384097.Gregory-Evans.Ocular coloboma and high myopia with Hirschsprung disease associated with a novel ZFHX1B missense mutation and trisomy 21.Am J Med Genet.2004.131:86
chr2	145155898	145155898	NM_014795.4:c.2856delG(p.Arg953Glufs*24)	8	pmid:25497574.Baetens.Extensive clinical, hormonal and genetic screening in a large consecutive series of 46,XY neonates and infants with atypical sexual development.Orphanet J Rare Dis.2014.9:209 # pmid:27831545.Garavelli.Neuroimaging findings in Mowat-Wilson syndrome, a study of 54 patients.Genet Med.2017.19:691
chr2	145155908	145155908	NM_014795.4:c.2845dupA(p.Met949Asnfs*19)	8	pmid:17203459.Dastot-Le Moal.ZFHX1B mutations in patients with Mowat-Wilson syndrome.Hum Mutat.2007.28:313
chr2	145155930	145155930	NM_014795.4:c.2824G>T(p.Gly942*)	8	PMID: 32335881.Ma. Analysis of a case with Mowat-Wilson syndrome caused by ZEB2 gene variant. Zhonghua Yi Xue Yi Chuan Xue Za Zhi. 2020 May 10;37(5):539-542.
chr2	145155937	145155937	NM_014795.4:c.2817C>A(p.Tyr939*)	8	pmid:16053902.Zweier.Clinical and mutational spectrum of Mowat-Wilson syndrome.Eur J Med Genet.2005.48:97 # pmid:25525159.Xiong.RNA splicing. The human splicing code reveals new insights into the genetic determinants of disease.Science.2015.347:1254806
chr2	145155956	145155956	NM_014795.4:c.2798delC(p.Pro933Hisfs*44)	8	pmid:17203459.Dastot-Le Moal.ZFHX1B mutations in patients with Mowat-Wilson syndrome.Hum Mutat.2007.28:313
chr2	145155985	145155985	NM_014795.4:c.2769C>G(p.Tyr923*)	8	pmid:17203459.Dastot-Le Moal.ZFHX1B mutations in patients with Mowat-Wilson syndrome.Hum Mutat.2007.28:313 # pmid:25525159.Xiong.RNA splicing. The human splicing code reveals new insights into the genetic determinants of disease.Science.2015.347:1254806
chr2	145155985	145155985	NM_014795.4:c.2769C>A(p.Tyr923*)	8	pmid:27848944.Trujillano.Clinical exome sequencing, results from 2819 samples reflecting 1000 families.Eur J Hum Genet.2017.25:176
chr2	145155993	145155993	NM_014795.4:c.2761C>T(p.Arg921*)	8	pmid:16053902.Zweier.Clinical and mutational spectrum of Mowat-Wilson syndrome.Eur J Med Genet.2005.48:97 # pmid:24401652.Pons.ZEB2, a new candidate gene for asplenia.Orphanet J Rare Dis.2014.9:2 # pmid:25525159.Xiong.RNA splicing. The human splicing code reveals new insights into the genetic determinants of disease.Science.2015.347:1254806 # pmid:29655203.Lindy.Diagnostic outcomes for genetic te…
chr2	145156009	145156009	NM_014795.4:c.2741_2744dupAGAC(p.Ser916Aspfs*34)	8	pmid:24715670.Yamada.The spectrum of ZEB2 mutations causing the Mowat-Wilson syndrome in Japanese populations.Am J Med Genet A.2014.164:1899
chr2	145156036	145156036	NM_014795.4:c.2718delT(p.Ala907Leufs*23)	8	pmid:19215041.Garavelli.Mowat-Wilson syndrome, facial phenotype changing with age, study of 19 Italian patients and review of the literature.Am J Med Genet A.2009.149A:417 # pmid:27831545.Garavelli.Neuroimaging findings in Mowat-Wilson syndrome, a study of 54 patients.Genet Med.2017.19:691
chr2	145156037	145156037	NM_014795.4:c.2717delC(p.Pro906Leufs*24)	8	pmid:27831545.Garavelli.Neuroimaging findings in Mowat-Wilson syndrome, a study of 54 patients.Genet Med.2017.19:691
chr2	145156053	145156053	NM_014795.4:c.2701C>T(p.Gln901*)	8	pmid:23322667.Cordelli.Epilepsy in Mowat-Wilson syndrome, delineation of the electroclinical phenotype.Am J Med Genet A.2013.161A:273 # pmid:27831545.Garavelli.Neuroimaging findings in Mowat-Wilson syndrome, a study of 54 patients.Genet Med.2017.19:691
chr2	145156055	145156055	NM_014795.4:c.2699delC(p.Pro900Leufs*30)	8	pmid:17203459.Dastot-Le Moal.ZFHX1B mutations in patients with Mowat-Wilson syndrome.Hum Mutat.2007.28:313
chr2	145156065	145156065	NM_014795.4:c.2687_2688dupCA(p.Ala897Glnfs*34)	8	pmid:19842203.Saunders.Comprehensive ZEB2 gene analysis for Mowat-Wilson syndrome in a North American cohort, a suggested approach to molecular diagnostics.Am J Med Genet A.2009.149A:2527
chr2	145156068	145156072	NM_014795.4:c.2682_2686delATACAinsTACT(p.Leu894Phefs*36)	8	pmid:27831545.Garavelli.Neuroimaging findings in Mowat-Wilson syndrome, a study of 54 patients.Genet Med.2017.19:691
chr2	145156076	145156076	NM_014795.4:c.2678delC(p.Pro893Leufs*37)	8	pmid:29300384.Ivanovski.Phenotype and genotype of 87 patients with Mowat-Wilson syndrome and recommendations for care.Genet Med.2018.20:965
chr2	145156076	145156081	NM_014795.4:c.2673_2678delCAAACC(p.Lys892_Pro893del)	8	pmid:28554332.Bowling.Genomic diagnosis for children with intellectual disability and/or developmental delay.Genome Med.2017.9:43
chr2	145156091	145156091	NM_014795.4:c.2663delC(p.Pro888Hisfs*42)	8	pmid:12784289.Wilson.Further delineation of the phenotype associated with heterozygous mutations in ZFHX1B.Am J Med Genet A.2003.119A:257
chr2	145156108	145156108	NM_014795.4:c.2646delA(p.Val883Cysfs*4)	8	pmid:32196960.Ho.Mowat-Wilson syndrome in a Chinese population, A case series.Am J Med Genet A.2020.182:1336
chr2	145156119	145156119	NM_014795.4:c.2635delA(p.Ser879Alafs*8)	8	pmid:17203459.Dastot-Le Moal.ZFHX1B mutations in patients with Mowat-Wilson syndrome.Hum Mutat.2007.28:313
chr2	145156122	145156122	NM_014795.4:c.2632A>T(p.Lys878*)	8	pmid:17203459.Dastot-Le Moal.ZFHX1B mutations in patients with Mowat-Wilson syndrome.Hum Mutat.2007.28:313 # pmid:25525159.Xiong.RNA splicing. The human splicing code reveals new insights into the genetic determinants of disease.Science.2015.347:1254806
chr2	145156129	145156130	NM_014795.4:c.2624_2625delTG(p.Leu875Argfs*6)	8	pmid:27831545.Garavelli.Neuroimaging findings in Mowat-Wilson syndrome, a study of 54 patients.Genet Med.2017.19:691
chr2	145156139	145156139	NM_014795.4:c.2615C>G(p.Ser872*)	8	pmid:24715670.Yamada.The spectrum of ZEB2 mutations causing the Mowat-Wilson syndrome in Japanese populations.Am J Med Genet A.2014.164:1899
chr2	145156145	145156145	NM_014795.4:c.2609C> G(p.Ser870*)	8	PMID: 33974257.Zhang.Clinical and genetic analysis of a patient with Mowat-Wilson syndrome. Zhonghua Yi Xue Yi Chuan Xue Za Zhi. 2021 May 10;38(5):465-468.
chr2	145156152	145156152	NM_014795.4:c.2602G>T(p.Glu868*)	8	pmid:26809768.Kilic.A Diagnosis to Consider in Intellectual Disability, Mowat-Wilson Syndrome.J Child Neurol.2016.31:913
chr2	145156175	145156175	NM_014795.4:c.2579delT(p.Leu860Argfs*3)	8	pmid:24715670.Yamada.The spectrum of ZEB2 mutations causing the Mowat-Wilson syndrome in Japanese populations.Am J Med Genet A.2014.164:1899
chr2	145156187	145156187	NM_014795.4:c.2567C>G(p.Ser856*)	8	pmid:12784289.Wilson.Further delineation of the phenotype associated with heterozygous mutations in ZFHX1B.Am J Med Genet A.2003.119A:257 # pmid:25525159.Xiong.RNA splicing. The human splicing code reveals new insights into the genetic determinants of disease.Science.2015.347:1254806
chr2	145156199	145156199	NM_014795.4:c.2555C>G(p.Ser852*)	8	pmid:11891681.Zweier.Mowat-Wilson syndrome with and without Hirschsprung disease is a distinct recognizable multiple congenital anomalies-mental retardation syndrome caused by mutations in the zinc finger homeo box 1B gene.Am J Med Genet.2002.108:177 # pmid:25525159.Xiong.RNA splicing. The human splicing code reveals new insights into the genetic determinants of disease.Science.2015.347:1254806
chr2	145156223	145156223	NM_014795.4:c.2531T>G(p.Leu844*)	8	pmid:17203459.Dastot-Le Moal.ZFHX1B mutations in patients with Mowat-Wilson syndrome.Hum Mutat.2007.28:313 # pmid:25525159.Xiong.RNA splicing. The human splicing code reveals new insights into the genetic determinants of disease.Science.2015.347:1254806
chr2	145156253	145156253	NM_014795.4:c.2501delA(p.Lys834Argfs*11)	8	pmid:17203459.Dastot-Le Moal.ZFHX1B mutations in patients with Mowat-Wilson syndrome.Hum Mutat.2007.28:313
chr2	145156265	145156266	NM_014795.4:c.2488_2489delAT(p.Ile830Tyrfs*10)	8	pmid:17203459.Dastot-Le Moal.ZFHX1B mutations in patients with Mowat-Wilson syndrome.Hum Mutat.2007.28:313
chr2	145156300	145156300	NM_014795.4:c.2453dupT(p.Leu818Phefs*23)	8	pmid:11595972.Amiel.Large-scale deletions and SMADIP1 truncating mutations in syndromic Hirschsprung disease with involvement of midline structures.Am J Hum Genet.2001.69:1370
chr2	145156320	145156320	NM_014795.4:c.2434C>T(p.Gln812*)	8	pmid:16053902.Zweier.Clinical and mutational spectrum of Mowat-Wilson syndrome.Eur J Med Genet.2005.48:97 # pmid:25525159.Xiong.RNA splicing. The human splicing code reveals new insights into the genetic determinants of disease.Science.2015.347:1254806
chr2	145156329	145156329	NM_014795.4:c.2425G>T(p.Glu809*)	8	pmid:32371413.Miller.Disease-associated mosaic variation in clinical exome sequencing, a two-year pediatric tertiary care experience.Cold Spring Harb Mol Case Stud.2020.6:-
chr2	145156351	145156351	NM_014795.4:c.2403C>A(p.Tyr801*)	8	pmid:17203459.Dastot-Le Moal.ZFHX1B mutations in patients with Mowat-Wilson syndrome.Hum Mutat.2007.28:313 # pmid:25525159.Xiong.RNA splicing. The human splicing code reveals new insights into the genetic determinants of disease.Science.2015.347:1254806
chr2	145156355	145156355	NM_014795.4:c.2399C>G(p.Ser800*)	8	pmid:24715670.Yamada.The spectrum of ZEB2 mutations causing the Mowat-Wilson syndrome in Japanese populations.Am J Med Genet A.2014.164:1899
chr2	145156382	145156382	NM_014795.4:c.2372delC(p.Thr791Asnfs*26)	8	pmid:18259761.Sasso.Mowat--Wilson syndrome, the clinical report with the novel mutation in ZFHX1B (exon 8, c.2372del C, p.T791fsX816).Childs Nerv Syst.2008.24:615
chr2	145156403	145156403	NM_014795.4:c.2350dupT(p.Ser784Phefs*11)	8	pmid:24715670.Yamada.The spectrum of ZEB2 mutations causing the Mowat-Wilson syndrome in Japanese populations.Am J Med Genet A.2014.164:1899
chr2	145156405	145156405	NM_014795.4:c.2348dupC(p.Ser784Phefs*11)	8	pmid:29258970.Seo.Mowat-Wilson syndrome presenting with fever-associated seizures.Epileptic Disord.2017.19:481
chr2	145156419	145156419	NM_014795.4:c.2335delA(p.Arg779Glyfs*8)	8	pmid:12784289.Wilson.Further delineation of the phenotype associated with heterozygous mutations in ZFHX1B.Am J Med Genet A.2003.119A:257
chr2	145156436	145156437	NM_014795.4:c.2317_2318delGA(p.Glu773Lysfs*8)	8	pmid:27831545.Garavelli.Neuroimaging findings in Mowat-Wilson syndrome, a study of 54 patients.Genet Med.2017.19:691
chr2	145156472	145156472	NM_014795.4:c.2282delC(p.Thr761Lysfs*26)	8	pmid:24715670.Yamada.The spectrum of ZEB2 mutations causing the Mowat-Wilson syndrome in Japanese populations.Am J Med Genet A.2014.164:1899
chr2	145156489	145156489	NM_014795.4:c.2264dupA(p.Asp755Glufs*16)	8	pmid:32031527.Nardello.Age-dependent epileptic encephalopathy associated with an unusual co-occurrence of ZEB2 and SCN1A variants.Epileptic Disord.2020.22:111
chr2	145156499	145156499	NM_014795.4:c.2254dupA(p.Thr752Asnfs*4)	8	pmid:16053902.Zweier.Clinical and mutational spectrum of Mowat-Wilson syndrome.Eur J Med Genet.2005.48:97
chr2	145156521	145156521	NM_014795.4:c.2231_2232dupTA(p.Ala745*)	8	pmid:17203459.Dastot-Le Moal.ZFHX1B mutations in patients with Mowat-Wilson syndrome.Hum Mutat.2007.28:313
chr2	145156525	145156526	NM_014795.4:c.2228_2229delCT(p.Ser743Tyrfs*12)	8	pmid:29655203.Lindy.Diagnostic outcomes for genetic testing of 70 genes in 8565 patients with epilepsy and neurodevelopmental disorders.Epilepsia.2018.59:1062
chr2	145156527	145156527	NM_014795.4:c.2227delT(p.Ser743Leufs*2)	8	pmid:27831545.Garavelli.Neuroimaging findings in Mowat-Wilson syndrome, a study of 54 patients.Genet Med.2017.19:691
chr2	145156545	145156545	NM_014795.4:c.2209delG(p.Asp737Thrfs*3)	8	pmid:17203459.Dastot-Le Moal.ZFHX1B mutations in patients with Mowat-Wilson syndrome.Hum Mutat.2007.28:313
chr2	145156550	145156550	NM_014795.4:c.2204delC(p.Pro735Leufs*5)	8	pmid:16053902.Zweier.Clinical and mutational spectrum of Mowat-Wilson syndrome.Eur J Med Genet.2005.48:97
chr2	145156574	145156574	NM_014795.4:c.2180delT(p.Leu727Tyrfs*7)	8	pmid:25326637.Lee.Clinical exome sequencing for genetic identification of rare Mendelian disorders.JAMA.2014.312:1880
chr2	145156574	145156574	NM_014795.4:c.2180T>A(p.Leu727*)	8	pmid:16053902.Zweier.Clinical and mutational spectrum of Mowat-Wilson syndrome.Eur J Med Genet.2005.48:97 # pmid:15908750.Garavelli.Genitourinary anomalies in Mowat-Wilson syndrome with deletion/mutation in the zinc finger homeo box 1B gene (ZFHX1B). Report of three Italian cases with hypospadias and review.Horm Res.2005.63:187 # pmid:25525159.Xiong.RNA splicing. The human splicing code reveals n…
chr2	145156574	145156575	NM_014795.4:c.2179_2180delTT(p.Leu727Ilefs*28)	8	pmid:11592033.Yamada.Nonsense and frameshift mutations in ZFHX1B encoding Smad-interacting protein 1 cause a complex developmental disorder with a great variety of clinical features.Am J Hum Genet.2001.69:1178
chr2	145156574	145156577	NM_014795.4:c.2177_2180delCTTT(p.Ser726Tyrfs*7)	8	pmid:30083364.Gosso.Exome-first approach identified novel INDELs and gene deletions in Mowat-Wilson Syndrome patients.Hum Genome Var.2018.5:21 # pmid:31178897.Gao.Diagnostic Yields of Trio-WES Accompanied by CNVseq for Rare Neurodevelopmental Disorders.Front Genet.2019.10:485
chr2	145156578	145156578	NM_014795.4:c.2176delT(p.Ser726Leufs*8)	8	pmid:18792984.Schell-Apacik.Agenesis and dysgenesis of the corpus callosum, clinical, genetic and neuroimaging findings in a series of 41 patients.Am J Med Genet A.2008.146A:2501
chr2	145156595	145156595	NM_014795.4:c.2157_2158dupTA(p.Asn720Ilefs*15)	8	pmid:-.No author given.-.ZFHX1B.2006.:Z,18389
chr2	145156669	145156671	NM_014795.4:c.2083_2085delCGAinsGG(p.Arg695Glyfs*21)	8	pmid:17203459.Dastot-Le Moal.ZFHX1B mutations in patients with Mowat-Wilson syndrome.Hum Mutat.2007.28:313
chr2	145156671	145156671	NM_014795.4:c.2083C>T(p.Arg695*)	8	pmid:11592033.Yamada.Nonsense and frameshift mutations in ZFHX1B encoding Smad-interacting protein 1 cause a complex developmental disorder with a great variety of clinical features.Am J Hum Genet.2001.69:1178 # pmid:15908750.Garavelli.Genitourinary anomalies in Mowat-Wilson syndrome with deletion/mutation in the zinc finger homeo box 1B gene (ZFHX1B). Report of three Italian cases with hypospadi…
chr2	145156678	145156678	NM_014795.4:c.2076delT(p.Phe692Leufs*24)	8	pmid:29300384.Ivanovski.Phenotype and genotype of 87 patients with Mowat-Wilson syndrome and recommendations for care.Genet Med.2018.20:965
chr2	145156701	145156701	NM_014795.4:c.2053C>T(p.Gln685*)	8	pmid:27831545.Garavelli.Neuroimaging findings in Mowat-Wilson syndrome, a study of 54 patients.Genet Med.2017.19:691
chr2	145156773	145156773	NM_014795.4:c.1980dupA(p.Ala661Serfs*13)	8	pmid:17203459.Dastot-Le Moal.ZFHX1B mutations in patients with Mowat-Wilson syndrome.Hum Mutat.2007.28:313
chr2	145156787	145156788	NM_014795.4:c.1966_1967delAT(p.Met656Valfs*17)	8	pmid:-.No author given.-.ZFHX1B.2006.:Z,14846
chr2	145156798	145156798	NM_014795.4:c.1956C>G(p.Tyr652*)	8	pmid:23243526.Mundhofir.Mowat-Wilson syndrome, the first clinical and molecular report of an indonesian patient.Case Rep Genet.2012.2012:949507
chr2	145156798	145156798	NM_014795.4:c.1956C>A(p.Tyr652*)	8	pmid:23523603.Spaggiari.Mowat-Wilson syndrome in a fetus with antenatal diagnosis of short corpus callosum, advocacy for standard autopsy.Eur J Med Genet.2013.56:297 # pmid:29258970.Seo.Mowat-Wilson syndrome presenting with fever-associated seizures.Epileptic Disord.2017.19:481 # pmid:29390993.Rim.Efficient strategy for the molecular diagnosis of intractable early-onset epilepsy using targeted ge…
chr2	145156808	145156808	NM_014795.4:c.1946delT(p.Ile649Thrfs*17)	8	pmid:29300384.Ivanovski.Phenotype and genotype of 87 patients with Mowat-Wilson syndrome and recommendations for care.Genet Med.2018.20:965
chr2	145156810	145156810	NM_014795.4:c.1944delC(p.Ile649Serfs*17)	8	pmid:19842203.Saunders.Comprehensive ZEB2 gene analysis for Mowat-Wilson syndrome in a North American cohort, a suggested approach to molecular diagnostics.Am J Med Genet A.2009.149A:2527
chr2	145156833	145156833	NM_014795.4:c.1921delT(p.Ser641Leufs*5)	8	pmid:29655203.Lindy.Diagnostic outcomes for genetic testing of 70 genes in 8565 patients with epilepsy and neurodevelopmental disorders.Epilepsia.2018.59:1062
chr2	145156844	145156844	NM_014795.4:c.1910C>G(p.Ser637*)	8	pmid:17103451.Adam.Clinical features and management issues in Mowat-Wilson syndrome.Am J Med Genet A.2006.140A:2730 # pmid:25525159.Xiong.RNA splicing. The human splicing code reveals new insights into the genetic determinants of disease.Science.2015.347:1254806 # pmid:27831545.Garavelli.Neuroimaging findings in Mowat-Wilson syndrome, a study of 54 patients.Genet Med.2017.19:691
chr2	145156862	145156862	NM_014795.4:c.1892delA(p.Asn631Ilefs*15)	8	pmid:11891681.Zweier.Mowat-Wilson syndrome with and without Hirschsprung disease is a distinct recognizable multiple congenital anomalies-mental retardation syndrome caused by mutations in the zinc finger homeo box 1B gene.Am J Med Genet.2002.108:177
chr2	145156870	145156870	NM_014795.4:c.1884delT(p.Phe628Leufs*18)	8	pmid:17203459.Dastot-Le Moal.ZFHX1B mutations in patients with Mowat-Wilson syndrome.Hum Mutat.2007.28:313
chr2	145156878	145156878	NM_014795.4:c.1876G>T(p.Gly626*)	8	pmid:19842203.Saunders.Comprehensive ZEB2 gene analysis for Mowat-Wilson syndrome in a North American cohort, a suggested approach to molecular diagnostics.Am J Med Genet A.2009.149A:2527 # pmid:25525159.Xiong.RNA splicing. The human splicing code reveals new insights into the genetic determinants of disease.Science.2015.347:1254806 # pmid:29056246.Butler.Diagnostic Yield From 339 Epilepsy Patien…
chr2	145156892	145156892	NM_014795.4:c.1862delT(p.Val621Alafs*25)	8	pmid:16088920.McGaughran.Recurrence of Mowat-Wilson syndrome in siblings with the same proven mutation.Am J Med Genet.2005.137A:302
chr2	145156903	145156903	NM_014795.4:c.1851delT(p.His617Glnfs*4)	8	pmid:29300384.Ivanovski.Phenotype and genotype of 87 patients with Mowat-Wilson syndrome and recommendations for care.Genet Med.2018.20:965
chr2	145156911	145156911	NM_014795.4:c.1843C>T(p.Gln615*)	8	pmid:17203459.Dastot-Le Moal.ZFHX1B mutations in patients with Mowat-Wilson syndrome.Hum Mutat.2007.28:313 # pmid:25525159.Xiong.RNA splicing. The human splicing code reveals new insights into the genetic determinants of disease.Science.2015.347:1254806 # pmid:32092540.Brewer.The Value of Parental Testing by Next-Generation Sequencing Includes the Detection of Germline Mosaicism.J Mol Diagn.2020.…
chr2	145156929	145156929	NM_014795.4:c.1825G>T(p.Glu609*)	8	pmid:24715670.Yamada.The spectrum of ZEB2 mutations causing the Mowat-Wilson syndrome in Japanese populations.Am J Med Genet A.2014.164:1899
chr2	145156932	145156932	NM_014795.4:c.1822delG(p.Glu608Lysfs*13)	8	pmid:24715670.Yamada.The spectrum of ZEB2 mutations causing the Mowat-Wilson syndrome in Japanese populations.Am J Med Genet A.2014.164:1899
chr2	145156949	145156949	NM_014795.4:c.1805delA(p.Tyr602Serfs*5)	8	pmid:11595972.Amiel.Large-scale deletions and SMADIP1 truncating mutations in syndromic Hirschsprung disease with involvement of midline structures.Am J Hum Genet.2001.69:1370
chr2	145156970	145156970	NM_014795.4:c.1784delC(p.Pro595Leufs*12)	8	pmid:26852091.Moore.Novel Zeb2 gene variation in the Mowat Wilson syndrome (MWS).J Pediatr Surg.2016.51:268
chr2	145156975	145156981	NM_014795.4:c.1773_1779delTGGCCCC(p.Gly592Serfs*13)	8	pmid:14681759.Sztriha.Frameshift mutation of the zinc finger homeo box 1 B gene in syndromic corpus callosum agenesis (Mowat-Wilson syndrome).Neuropediatrics.2003.34:322
chr2	145156992	145156992	NM_014795.4:c.1762G>T(p.Glu588*)	8	pmid:24401652.Pons.ZEB2, a new candidate gene for asplenia.Orphanet J Rare Dis.2014.9:2
chr2	145157000	145157000	NM_014795.4:c.1754delT(p.Phe585Serfs*22)	8	pmid:19842203.Saunders.Comprehensive ZEB2 gene analysis for Mowat-Wilson syndrome in a North American cohort, a suggested approach to molecular diagnostics.Am J Med Genet A.2009.149A:2527
chr2	145157005	145157005	NM_014795.4:c.1749C>A(p.Cys583*)	8	pmid:19842203.Saunders.Comprehensive ZEB2 gene analysis for Mowat-Wilson syndrome in a North American cohort, a suggested approach to molecular diagnostics.Am J Med Genet A.2009.149A:2527 # pmid:25525159.Xiong.RNA splicing. The human splicing code reveals new insights into the genetic determinants of disease.Science.2015.347:1254806
chr2	145157057	145157060	NM_014795.4:c.1694_1697delTGGTinsGAGAACTTTA(p.Leu565*)	8	pmid:32196960.Ho.Mowat-Wilson syndrome in a Chinese population, A case series.Am J Med Genet A.2020.182:1336
chr2	145157069	145157069	NM_014795.4:c.1685T>G(p.Leu562*)	8	pmid:11595972.Amiel.Large-scale deletions and SMADIP1 truncating mutations in syndromic Hirschsprung disease with involvement of midline structures.Am J Hum Genet.2001.69:1370 # pmid:25525159.Xiong.RNA splicing. The human splicing code reveals new insights into the genetic determinants of disease.Science.2015.347:1254806
chr2	145157084	145157087	NM_014795.4:c.1667_1670delAAGA(p.Lys556Argfs*6)	8	pmid:12784289.Wilson.Further delineation of the phenotype associated with heterozygous mutations in ZFHX1B.Am J Med Genet A.2003.119A:257
chr2	145157086	145157086	NM_014795.4:c.1668delA(p.Glu557Argfs*6)	8	pmid:16053902.Zweier.Clinical and mutational spectrum of Mowat-Wilson syndrome.Eur J Med Genet.2005.48:97
chr2	145157109	145157109	NM_014795.4:c.1645A>T(p.Arg549*)	8	pmid:11592033.Yamada.Nonsense and frameshift mutations in ZFHX1B encoding Smad-interacting protein 1 cause a complex developmental disorder with a great variety of clinical features.Am J Hum Genet.2001.69:1178 # pmid:25525159.Xiong.RNA splicing. The human splicing code reveals new insights into the genetic determinants of disease.Science.2015.347:1254806
chr2	145157114	145157114	NM_014795.4:c.1640C>G(p.Ser547*)	8	pmid:16053902.Zweier.Clinical and mutational spectrum of Mowat-Wilson syndrome.Eur J Med Genet.2005.48:97 # pmid:25525159.Xiong.RNA splicing. The human splicing code reveals new insights into the genetic determinants of disease.Science.2015.347:1254806
chr2	145157118	145157118	NM_014795.4:c.1631_1635dupCTACT(p.Asp546Leufs*11)	8	pmid:27831545.Garavelli.Neuroimaging findings in Mowat-Wilson syndrome, a study of 54 patients.Genet Med.2017.19:691
chr2	145157157	145157157	NM_014795.4:c.1597G>C(p.Val533Leu)	8	pmid:17203459.Dastot-Le Moal.ZFHX1B mutations in patients with Mowat-Wilson syndrome.Hum Mutat.2007.28:313
chr2	145157175	145157176	NM_014795.4:c.1578_1579delTGinsA(p.Asp527Thrfs*17)	8	pmid:29300384.Ivanovski.Phenotype and genotype of 87 patients with Mowat-Wilson syndrome and recommendations for care.Genet Med.2018.20:965
chr2	145157201	145157201	NM_014795.4:c.1553delA(p.His518Leufs*26)	8	pmid:17203459.Dastot-Le Moal.ZFHX1B mutations in patients with Mowat-Wilson syndrome.Hum Mutat.2007.28:313
chr2	145157206	145157213	NM_014795.4:c.1541_1548delCGGTAGTG(p.Pro514Glnfs*3)	8	pmid:32371413.Miller.Disease-associated mosaic variation in clinical exome sequencing, a two-year pediatric tertiary care experience.Cold Spring Harb Mol Case Stud.2020.6:-
chr2	145157213	145157213	NM_014795.4:c.1540_1541insAC(p.Pro514Hisfs*3)	8	pmid:19842203.Saunders.Comprehensive ZEB2 gene analysis for Mowat-Wilson syndrome in a North American cohort, a suggested approach to molecular diagnostics.Am J Med Genet A.2009.149A:2527
chr2	145157213	145157213	NM_014795.4:c.1541delC(p.Pro514Argfs*2)	8	pmid:27831545.Garavelli.Neuroimaging findings in Mowat-Wilson syndrome, a study of 54 patients.Genet Med.2017.19:691
chr2	145157219	145157219	NM_014795.4:c.1535delG(p.Gly512Valfs*4)	8	pmid:24715670.Yamada.The spectrum of ZEB2 mutations causing the Mowat-Wilson syndrome in Japanese populations.Am J Med Genet A.2014.164:1899
chr2	145157228	145157228	NM_014795.4:c.1526C>T(p.Pro509Leu)	8	pmid:25363768.Iossifov.The contribution of de novo coding mutations to autism spectrum disorder.Nature.2014.515:216 # pmid:28191890.Kosmicki.Refining the role of de novo protein-truncating variants in neurodevelopmental disorders by using population reference samples.Nat Genet.2017.49:504
chr2	145157261	145157261	NM_014795.4:c.1493delC(p.Pro498Leufs*18)	8	pmid:24715670.Yamada.The spectrum of ZEB2 mutations causing the Mowat-Wilson syndrome in Japanese populations.Am J Med Genet A.2014.164:1899
chr2	145157265	145157265	NM_014795.4:c.1489C>T(p.Gln497*)	8	pmid:15121779.Ishihara.Clinical and molecular analysis of Mowat-Wilson syndrome associated with ZFHX1B mutations and deletions at 2q22-q24.1.J Med Genet.2004.41:387 # pmid:25525159.Xiong.RNA splicing. The human splicing code reveals new insights into the genetic determinants of disease.Science.2015.347:1254806
chr2	145157281	145157281	NM_014795.4:c.1472_1473insA(p.Met491Ilefs*9)	8	pmid:32196960.Ho.Mowat-Wilson syndrome in a Chinese population, A case series.Am J Med Genet A.2020.182:1336
chr2	145157287	145157287	NM_014795.4:c.1467T>A(p.Tyr489*)	8	pmid:26809768.Kilic.A Diagnosis to Consider in Intellectual Disability, Mowat-Wilson Syndrome.J Child Neurol.2016.31:913
chr2	145157327	145157327	NM_014795.4:c.1426dupA(p.Met476Asnfs*6)	8	pmid:11448942.Cacheux.Loss-of-function mutations in SIP1 Smad interacting protein 1 result in a syndromic Hirschsprung disease.Hum Mol Genet.2001.10:1503 # pmid:27831545.Garavelli.Neuroimaging findings in Mowat-Wilson syndrome, a study of 54 patients.Genet Med.2017.19:691
chr2	145157328	145157328	NM_014795.4:c.1426delA(p.Met476Trpfs*11)	8	pmid:16053902.Zweier.Clinical and mutational spectrum of Mowat-Wilson syndrome.Eur J Med Genet.2005.48:97
chr2	145157334	145157338	NM_014795.4:c.1416_1420delCAGGC(p.Arg473Lysfs*7)	8	pmid:19842203.Saunders.Comprehensive ZEB2 gene analysis for Mowat-Wilson syndrome in a North American cohort, a suggested approach to molecular diagnostics.Am J Med Genet A.2009.149A:2527
chr2	145157336	145157336	NM_014795.4:c.1417dupA(p.Arg473Lysfs*9)	8	pmid:17103451.Adam.Clinical features and management issues in Mowat-Wilson syndrome.Am J Med Genet A.2006.140A:2730
chr2	145157337	145157337	NM_014795.4:c.1417delA(p.Arg473Glyfs*14)	8	pmid:24715670.Yamada.The spectrum of ZEB2 mutations causing the Mowat-Wilson syndrome in Japanese populations.Am J Med Genet A.2014.164:1899
chr2	145157346	145157359	NM_014795.4:c.1395_1408delGATTGTGGACAATAinsCAAGTGA(p.Gln465Hisfs*3)	8	pmid:15121779.Ishihara.Clinical and molecular analysis of Mowat-Wilson syndrome associated with ZFHX1B mutations and deletions at 2q22-q24.1.J Med Genet.2004.41:387
chr2	145157367	145157367	NM_014795.4:c.1387delG(p.Val463Phefs*24)	8	pmid:31564432.Kingsmore.A Randomized, Controlled Trial of the Analytic and Diagnostic Performance of Singleton and Trio, Rapid Genome and Exome Sequencing in Ill Infants.Am J Hum Genet.2019.105:719 # pmid:31019026.Clark.Diagnosis of genetic diseases in seriously ill children by rapid whole-genome sequencing and automated phenotyping and interpretation.Sci Transl Med.2019.11:- # pmid:32196960.Ho.M…
chr2	145157373	145157373	NM_014795.4:c.1381C>T(p.Gln1461*)	8	pmid:12784289.Wilson.Further delineation of the phenotype associated with heterozygous mutations in ZFHX1B.Am J Med Genet A.2003.119A:257 # pmid:24092421.Valera.Mowat-Wilson syndrome, the first report of an association with central nervous system tumors.Childs Nerv Syst.2013.29:2151 # pmid:25525159.Xiong.RNA splicing. The human splicing code reveals new insights into the genetic determinants of d…
chr2	145157375	145157375	NM_014795.4:c.1379delT(p.Val460Aspfs*27)	8	pmid:17203459.Dastot-Le Moal.ZFHX1B mutations in patients with Mowat-Wilson syndrome.Hum Mutat.2007.28:313
chr2	145157387	145157387	NM_014795.4:c.1366_1367insT(p.Asn456Ilefs*4)	8	pmid:12784289.Wilson.Further delineation of the phenotype associated with heterozygous mutations in ZFHX1B.Am J Med Genet A.2003.119A:257
chr2	145157401	145157401	NM_014795.4:c.1353delC(p.Thr452Profs*2)	8	pmid:17203459.Dastot-Le Moal.ZFHX1B mutations in patients with Mowat-Wilson syndrome.Hum Mutat.2007.28:313
chr2	145157416	145157416	NM_014795.4:c.1337dupC(p.Leu447Phefs*9)	8	pmid:24715670.Yamada.The spectrum of ZEB2 mutations causing the Mowat-Wilson syndrome in Japanese populations.Am J Med Genet A.2014.164:1899
chr2	145157433	145157437	NM_014795.4:c.1317_1321delAGGTG(p.Leu439Phefs*15)	8	pmid:28501473.Bonanni.Electrical status epilepticus during sleep in Mowat-Wilson syndrome.Brain Dev.2017.39:727
chr2	145157438	145157438	NM_014795.4:c.1316T>G(p.Leu439*)	8	pmid:-.No author given.-.ZFHX1B.2006.:Z,16644 # pmid:25525159.Xiong.RNA splicing. The human splicing code reveals new insights into the genetic determinants of disease.Science.2015.347:1254806
chr2	145157441	145157441	NM_014795.4:c.1313delA(p.His438Profs*2)	8	pmid:29300384.Ivanovski.Phenotype and genotype of 87 patients with Mowat-Wilson syndrome and recommendations for care.Genet Med.2018.20:965
chr2	145157445	145157445	NM_014795.4:c.1309C>T(p.Gln437*)	8	pmid:29095814.Hu.Proband-only medical exome sequencing as a cost-effective first-tier genetic diagnostic test for patients without prior molecular tests and clinical diagnosis in a developing country, the China experience.Genet Med.2018.20:1045
chr2	145157457	145157457	NM_014795.4:c.1297C>T(p.Gln433*)	8	pmid:17932455.Sasongko.Nonsense mutations of the ZFHX1B gene in two Japanese girls with Mowat-Wilson syndrome.Kobe J Med Sci.2007.53:157 # pmid:25525159.Xiong.RNA splicing. The human splicing code reveals new insights into the genetic determinants of disease.Science.2015.347:1254806 # pmid:31019026.Clark.Diagnosis of genetic diseases in seriously ill children by rapid whole-genome sequencing and …
chr2	145157468	145157474	NM_014795.4:c.1280_1286delGAGTTCAinsACTGAG(p.Gly427Aspfs*2)	8	pmid:24715670.Yamada.The spectrum of ZEB2 mutations causing the Mowat-Wilson syndrome in Japanese populations.Am J Med Genet A.2014.164:1899
chr2	145157476	145157476	NM_014795.4:c.1278delA(p.Gly427Glufs*13)	8	pmid:22486326.Ariss.Ophthalmologic abnormalities in Mowat-Wilson syndrome and a mutation in ZEB2.Ophthalmic Genet.2012.33:159
chr2	145157477	145157477	NM_014795.4:c.1277T>G(p.Leu426*)	8	pmid:19842203.Saunders.Comprehensive ZEB2 gene analysis for Mowat-Wilson syndrome in a North American cohort, a suggested approach to molecular diagnostics.Am J Med Genet A.2009.149A:2527 # pmid:25525159.Xiong.RNA splicing. The human splicing code reveals new insights into the genetic determinants of disease.Science.2015.347:1254806
chr2	145157481	145157484	NM_014795.4:c.1270_1273delAGCC(p.Ser424Leufs*2)	8	pmid:24715670.Yamada.The spectrum of ZEB2 mutations causing the Mowat-Wilson syndrome in Japanese populations.Am J Med Genet A.2014.164:1899
chr2	145157497	145157497	NM_014795.4:c.1257delG(p.Gly421Glufs*6)	8	pmid:19842203.Saunders.Comprehensive ZEB2 gene analysis for Mowat-Wilson syndrome in a North American cohort, a suggested approach to molecular diagnostics.Am J Med Genet A.2009.149A:2527
chr2	145157530	145157530	NM_014795.4:c.1224delG(p.Phe409Leufs*8)	8	pmid:25123255.Wenger.CHARGE-like presentation, craniosynostosis and mild Mowat-Wilson Syndrome diagnosed by recognition of the distinctive facial gestalt in a cohort of 28 new cases.Am J Med Genet A.2014.164:2557
chr2	145157533	145157534	NM_014795.4:c.1220_1221delAC(p.His407Argfs*3)	8	pmid:11448942.Cacheux.Loss-of-function mutations in SIP1 Smad interacting protein 1 result in a syndromic Hirschsprung disease.Hum Mol Genet.2001.10:1503
chr2	145157541	145157541	NM_014795.4:c.1213delG(p.Ala405Leufs*12)	8	pmid:24715670.Yamada.The spectrum of ZEB2 mutations causing the Mowat-Wilson syndrome in Japanese populations.Am J Med Genet A.2014.164:1899
chr2	145157552	145157552	NM_014795.4:c.1200_1201dupTA(p.Lys401Ilefs*17)	8	pmid:27831545.Garavelli.Neuroimaging findings in Mowat-Wilson syndrome, a study of 54 patients.Genet Med.2017.19:691
chr2	145157572	145157582	NM_014795.4:c.1172_1182delAAACAGAACCAinsTGACTTAAAA(p.Lys391Metfs*3)	8	pmid:19842203.Saunders.Comprehensive ZEB2 gene analysis for Mowat-Wilson syndrome in a North American cohort, a suggested approach to molecular diagnostics.Am J Med Genet A.2009.149A:2527
chr2	145157576	145157579	NM_014795.4:c.1175_1178delCAGA(p.Thr392Asnfs*3)	8	pmid:24715670.Yamada.The spectrum of ZEB2 mutations causing the Mowat-Wilson syndrome in Japanese populations.Am J Med Genet A.2014.164:1899
chr2	145157577	145157577	NM_014795.4:c.1177G>T(p.Glu393*)	8	pmid:16053902.Zweier.Clinical and mutational spectrum of Mowat-Wilson syndrome.Eur J Med Genet.2005.48:97 # pmid:25525159.Xiong.RNA splicing. The human splicing code reveals new insights into the genetic determinants of disease.Science.2015.347:1254806
chr2	145157578	145157581	NM_014795.4:c.1173_1176delAACA(p.Thr392Asnfs*3)	8	pmid:11279515.Wakamatsu.Mutations in SIP1 encoding Smad interacting protein-1 cause a form of Hirschsprung disease.Nat Genet.2001.27:369
chr2	145157579	145157579	NM_014795.4:c.1175delC(p.Thr392Lysfs*4)	8	pmid:24715670.Yamada.The spectrum of ZEB2 mutations causing the Mowat-Wilson syndrome in Japanese populations.Am J Med Genet A.2014.164:1899 # pmid:26057116.Wakamatsu.Erratum to "The spectrum of ZEB2 mutations causing the Mowat-Wilson syndrome in Japanese populations".Am J Med Genet A.2015.167:1428
chr2	145157584	145157584	NM_014795.4:c.1170delT(p.Thr392Glnfs*4)	8	pmid:24715670.Yamada.The spectrum of ZEB2 mutations causing the Mowat-Wilson syndrome in Japanese populations.Am J Med Genet A.2014.164:1899
chr2	145157586	145157586	NM_014795.4:c.1168delA(p.Ile390Leufs*6)	8	pmid:25123255.Wenger.CHARGE-like presentation, craniosynostosis and mild Mowat-Wilson Syndrome diagnosed by recognition of the distinctive facial gestalt in a cohort of 28 new cases.Am J Med Genet A.2014.164:2557
chr2	145157589	145157589	NM_014795.4:c.1165A>T(p.Lys389*)	8	pmid:21957361.Ratbi.Mowat-Wilson syndrome in a Moroccan consanguineous family.Indian J Hum Genet.2007.13:122
chr2	145157589	145157589	NM_014795.4:c.1165A>C(p.Lys389Gln)	8	pmid:29483666.Tang.Uncovering the genetic lesions underlying the most severe form of Hirschsprung disease by whole-genome sequencing.Eur J Hum Genet.2018.26:818
chr2	145157592	145157592	NM_014795.4:c.1162C>T(p.Leu388Phe)	8	pmid:25123255.Wenger.CHARGE-like presentation, craniosynostosis and mild Mowat-Wilson Syndrome diagnosed by recognition of the distinctive facial gestalt in a cohort of 28 new cases.Am J Med Genet A.2014.164:2557
chr2	145157604	145157604	NM_014795.4:c.1150C>T(p.Gln384*)	8	pmid:25123255.Wenger.CHARGE-like presentation, craniosynostosis and mild Mowat-Wilson Syndrome diagnosed by recognition of the distinctive facial gestalt in a cohort of 28 new cases.Am J Med Genet A.2014.164:2557
chr2	145157608	145157617	NM_014795.4:c.1137_1146del TAGTATGTCT(p.Ser380Asnfs*13)	8	PMID: 34466018.Wei. A Chinese Boy with Mowat-Wilson Syndrome Caused by a 10 bp Deletion in the ZEB2 Gene. Pharmgenomics Pers Med. 2021 Aug 23;14:1041-1045.
chr2	145157625	145157629	NM_014795.4:c.1125_1129delTGGAA(p.Asn375Lysfs*4)	8	pmid:17203459.Dastot-Le Moal.ZFHX1B mutations in patients with Mowat-Wilson syndrome.Hum Mutat.2007.28:313
chr2	145157634	145157634	NM_014795.4:c.1120G>T(p.Glu374*)	8	pmid:16053902.Zweier.Clinical and mutational spectrum of Mowat-Wilson syndrome.Eur J Med Genet.2005.48:97 # pmid:25525159.Xiong.RNA splicing. The human splicing code reveals new insights into the genetic determinants of disease.Science.2015.347:1254806
chr2	145157636	145157636	NM_014795.4:c.1118delT(p.Leu373Trpfs*23)	8	pmid:25608121.da Paz.Mowat-Wilson syndrome, neurological and molecular study in seven patients.Arq Neuropsiquiatr.2015.73:12
chr2	145157652	145157652	NM_014795.4:c.1102C>T(p.Gln368*)	8	pmid:17203459.Dastot-Le Moal.ZFHX1B mutations in patients with Mowat-Wilson syndrome.Hum Mutat.2007.28:313 # pmid:25525159.Xiong.RNA splicing. The human splicing code reveals new insights into the genetic determinants of disease.Science.2015.347:1254806 # pmid:30315573.Kahrizi.Effect of inbreeding on intellectual disability revisited by trio sequencing.Clin Genet.2019.95:151
chr2	145157686	145157687	NM_014795.4:c.1067_1068insAGACG (p.Val357Aspfs*15)	8	PMID: 33199988.Zou. Genotype-phenotype analysis in Mowat-Wilson syndrome associated with two novel and two recurrent ZEB2 variants. Exp Ther Med. 2020 Dec;20(6):263.
chr2	145157697	145157702	NM_014795.4:c.1052_1057delGTTCTTinsTCCTC(p.Gly351Valfs*19)	8	pmid:27831545.Garavelli.Neuroimaging findings in Mowat-Wilson syndrome, a study of 54 patients.Genet Med.2017.19:691
chr2	145157727	145157727	NM_014795.4:c.1027C>T(p.Arg343*)	8	pmid:12784289.Wilson.Further delineation of the phenotype associated with heterozygous mutations in ZFHX1B.Am J Med Genet A.2003.119A:257 # pmid:25525159.Xiong.RNA splicing. The human splicing code reveals new insights into the genetic determinants of disease.Science.2015.347:1254806 # pmid:31376723.Schuster.Mowat-Wilson syndrome, Generation of two human iPS cell lines (UUIGPi004A and UUIGPi005A)…
chr2	145157755	145157755	NM_014795.4:c.999delA(p.Lys333Asnfs*5)	8	pmid:29655203.Lindy.Diagnostic outcomes for genetic testing of 70 genes in 8565 patients with epilepsy and neurodevelopmental disorders.Epilepsia.2018.59:1062
chr2	145157774	145157774	NM_014795.4:c.980C>A(p.Ser327*)	8	pmid:17203459.Dastot-Le Moal.ZFHX1B mutations in patients with Mowat-Wilson syndrome.Hum Mutat.2007.28:313 # pmid:25525159.Xiong.RNA splicing. The human splicing code reveals new insights into the genetic determinants of disease.Science.2015.347:1254806
chr2	145157779	145157779	NM_014795.4:c.975C>A(p.Tyr325*)	8	pmid:27831545.Garavelli.Neuroimaging findings in Mowat-Wilson syndrome, a study of 54 patients.Genet Med.2017.19:691
chr2	145157797	145157797	NM_014795.4:c.956dupT(p.Ser320Leufs*36)	8	pmid:17103451.Adam.Clinical features and management issues in Mowat-Wilson syndrome.Am J Med Genet A.2006.140A:2730 # pmid:17203459.Dastot-Le Moal.ZFHX1B mutations in patients with Mowat-Wilson syndrome.Hum Mutat.2007.28:313
chr2	145157813	145157813	NM_014795.4:c.941delA(p.Asn314Thrfs*24)	8	pmid:25608121.da Paz.Mowat-Wilson syndrome, neurological and molecular study in seven patients.Arq Neuropsiquiatr.2015.73:12
chr2	145157818	145157818	NM_014795.4:c.936C>A(p.Cys312*)	8	pmid:24715670.Yamada.The spectrum of ZEB2 mutations causing the Mowat-Wilson syndrome in Japanese populations.Am J Med Genet A.2014.164:1899
chr2	145157819	145157819	NM_014795.4:c.935delG(p.Cys312Serfs*26)	8	pmid:11595972.Amiel.Large-scale deletions and SMADIP1 truncating mutations in syndromic Hirschsprung disease with involvement of midline structures.Am J Hum Genet.2001.69:1370
chr2	145157824	145157824	NM_014795.4:c.930C>G(p.Tyr310*)	8	pmid:17203459.Dastot-Le Moal.ZFHX1B mutations in patients with Mowat-Wilson syndrome.Hum Mutat.2007.28:313 # pmid:25525159.Xiong.RNA splicing. The human splicing code reveals new insights into the genetic determinants of disease.Science.2015.347:1254806 # pmid:27831545.Garavelli.Neuroimaging findings in Mowat-Wilson syndrome, a study of 54 patients.Genet Med.2017.19:691
chr2	145157829	145157829	NM_014795.4:c.924dupA(p.Pro309Thrfs*47)	8	pmid:17203459.Dastot-Le Moal.ZFHX1B mutations in patients with Mowat-Wilson syndrome.Hum Mutat.2007.28:313
chr2	145157830	145157830	NM_014795.4:c.924delA(p.Lys308Asnfs*30)	8	pmid:11448942.Cacheux.Loss-of-function mutations in SIP1 Smad interacting protein 1 result in a syndromic Hirschsprung disease.Hum Mol Genet.2001.10:1503
chr2	145157838	145157838	NM_014795.4:c.917-1G>A	intron 7	pmid:16053902.Zweier.Clinical and mutational spectrum of Mowat-Wilson syndrome.Eur J Med Genet.2005.48:97
chr2	145157839	145157839	NM_014795.4:c.917-2A>C	intron 7	pmid:25899569.Bourchany.Clinical spectrum of eye malformations in four patients with Mowat-Wilson syndrome.Am J Med Genet A.2015.167:1587
chr2	145158761	145158761	NM_014795.4:c.916+5G>T	intron 7	pmid:20428734.Balasubramaniam.Mowat-Wilson syndrome, the first two Malaysian cases.Singapore Med J.2010.51:e54 # pmid:25525159.Xiong.RNA splicing. The human splicing code reveals new insights into the genetic determinants of disease.Science.2015.347:1254806
chr2	145158778	145158778	NM_014795.4:c.904C>T(p.Arg302*)	7	pmid:15121779.Ishihara.Clinical and molecular analysis of Mowat-Wilson syndrome associated with ZFHX1B mutations and deletions at 2q22-q24.1.J Med Genet.2004.41:387 # pmid:25525159.Xiong.RNA splicing. The human splicing code reveals new insights into the genetic determinants of disease.Science.2015.347:1254806 # pmid:29093530.Zhang.Sporadic Hirschsprung Disease, Mutational Spectrum and Novel Cand…
chr2	145158781	145158781	NM_014795.4:c.901delC(p.Leu301Cysfs*37)	7	pmid:12522797.Garavelli.Hirschsprung disease mental retardation characteristic facial features and mutation in the gene ZFHX1B (SIP1), confirmation of the Mowat-Wilson syndrome.Am J Med Genet.2003.116A:385 # pmid:15908750.Garavelli.Genitourinary anomalies in Mowat-Wilson syndrome with deletion/mutation in the zinc finger homeo box 1B gene (ZFHX1B). Report of three Italian cases with hypospadias a…
chr2	145158803	145158803	NM_014795.4:c.879T>G(p.Tyr293*)	7	pmid:14757866.Cerruti Mainardi.Mowat-Wilson syndrome and mutation in the zinc finger homeo box 1B gene, a well defined clinical entity.J Med Genet.2004.41:e16 # pmid:25525159.Xiong.RNA splicing. The human splicing code reveals new insights into the genetic determinants of disease.Science.2015.347:1254806
chr2	145158819	145158819	NM_014795.4:c.863delG(p.Gly288Alafs*10)	7	pmid:24715670.Yamada.The spectrum of ZEB2 mutations causing the Mowat-Wilson syndrome in Japanese populations.Am J Med Genet A.2014.164:1899
chr2	145158824	145158825	NM_014795.4:c.857_858delAG(p.Glu286Valfs*8)	7	pmid:15121779.Ishihara.Clinical and molecular analysis of Mowat-Wilson syndrome associated with ZFHX1B mutations and deletions at 2q22-q24.1.J Med Genet.2004.41:387 # pmid:25899569.Bourchany.Clinical spectrum of eye malformations in four patients with Mowat-Wilson syndrome.Am J Med Genet A.2015.167:1587 # pmid:32196960.Ho.Mowat-Wilson syndrome in a Chinese population, A case series.Am J Med Genet…
chr2	145158827	145158828	NM_014795.4:c.854_855delCA(p.Thr285Argfs*9)	7	pmid:16053902.Zweier.Clinical and mutational spectrum of Mowat-Wilson syndrome.Eur J Med Genet.2005.48:97 # pmid:29600337.Zhao.Mutations in Smad-interacting protein 1 gene are responsible for absence of its expression in Hirschsprung's disease.Clin Exp Med.2018.-:-
chr2	145158830	145158831	NM_014795.4:c.851_852delGC(p.Cys284Tyrfs*10)	7	pmid:12784289.Wilson.Further delineation of the phenotype associated with heterozygous mutations in ZFHX1B.Am J Med Genet A.2003.119A:257
chr2	145158843	145158843	NM_014795.4:c.838dupC(p.Arg280Profs*15)	7	pmid:16053902.Zweier.Clinical and mutational spectrum of Mowat-Wilson syndrome.Eur J Med Genet.2005.48:97
chr2	145158859	145158859	NM_014795.4:c.823C>T(p.Gln275*)	7	pmid:29300384.Ivanovski.Phenotype and genotype of 87 patients with Mowat-Wilson syndrome and recommendations for care.Genet Med.2018.20:965
chr2	145158865	145158865	NM_014795.4:c.817delC(p.Leu273*)	7	pmid:27831545.Garavelli.Neuroimaging findings in Mowat-Wilson syndrome, a study of 54 patients.Genet Med.2017.19:691
chr2	145158871	145158871	NM_014795.4:c.811C>T(p.Gln271*)	7	pmid:24715670.Yamada.The spectrum of ZEB2 mutations causing the Mowat-Wilson syndrome in Japanese populations.Am J Med Genet A.2014.164:1899
chr2	145158875	145158875	NM_014795.4:c.808-1G>T	intron 6	pmid:25123255.Wenger.CHARGE-like presentation, craniosynostosis and mild Mowat-Wilson Syndrome diagnosed by recognition of the distinctive facial gestalt in a cohort of 28 new cases.Am J Med Genet A.2014.164:2557
chr2	145158875	145158875	NM_014795.4:c.808-1G>A	intron 6	pmid:32369273.Kosaki.Consecutive medical exome analysis at a tertiary center, Diagnostic and health-economic outcomes.Am J Med Genet A.2020.182:1601
chr2	145161485	145161485	NM_014795.4:c.805C>T(p.Gln269*)	6	pmid:27831545.Garavelli.Neuroimaging findings in Mowat-Wilson syndrome, a study of 54 patients.Genet Med.2017.19:691
chr2	145161527	145161527	NM_014795.4:c.763delC(p.Gln255Serfs*7)	6	pmid:16053902.Zweier.Clinical and mutational spectrum of Mowat-Wilson syndrome.Eur J Med Genet.2005.48:97
chr2	145161527	145161527	NM_014795.4:c.763C>T(p.Gln255*)	6	pmid:16053902.Zweier.Clinical and mutational spectrum of Mowat-Wilson syndrome.Eur J Med Genet.2005.48:97 # pmid:25525159.Xiong.RNA splicing. The human splicing code reveals new insights into the genetic determinants of disease.Science.2015.347:1254806
chr2	145161528	145161528	NM_014795.4:c.760_761dupAC(p.Gln255Profs*8)	6	pmid:11595972.Amiel.Large-scale deletions and SMADIP1 truncating mutations in syndromic Hirschsprung disease with involvement of midline structures.Am J Hum Genet.2001.69:1370
chr2	145161534	145161534	NM_014795.4:c.756C>A(p.Tyr252*)	6	pmid:31104665.Wang.[Clinical and genetic features of Mowat-Wilson syndrome, an analysis of 3 cases].Zhongguo Dang Dai Er Ke Za Zhi.2019.21:468 # pmid:30695893.Wang.[ZEB2 variation in a patient with Mowat-Wilson syndrome].Zhonghua Er Ke Za Zhi.2019.57:150
chr2	145161561	145161561	NM_014795.4:c.729C>A(p.Cys243*)	6	pmid:25899569.Bourchany.Clinical spectrum of eye malformations in four patients with Mowat-Wilson syndrome.Am J Med Genet A.2015.167:1587
chr2	145161569	145161600	NM_014795.4:c.690_721del32(p.Lys231Phefs*6)	6	pmid:17203459.Dastot-Le Moal.ZFHX1B mutations in patients with Mowat-Wilson syndrome.Hum Mutat.2007.28:313
chr2	145161575	145161575	NM_014795.4:c.715delG(p.Glu239Argfs*23)	6	pmid:29300384.Ivanovski.Phenotype and genotype of 87 patients with Mowat-Wilson syndrome and recommendations for care.Genet Med.2018.20:965
chr2	145161578	145161578	NM_014795.4:c.712G>T(p.Glu238*)	6	pmid:29159939.Xiao.Marked yield of re-evaluating phenotype and exome/target sequencing data in 33 individuals with intellectual disabilities.Am J Med Genet A.2018.176:107
chr2	145161584	145161585	NM_014795.4:c.705_706delGA(p.Lys236Glufs*2)	6	pmid:19842203.Saunders.Comprehensive ZEB2 gene analysis for Mowat-Wilson syndrome in a North American cohort, a suggested approach to molecular diagnostics.Am J Med Genet A.2009.149A:2527
chr2	145161594	145161594	NM_014795.4:c.696C>G(p.Tyr232*)	6	pmid:16053902.Zweier.Clinical and mutational spectrum of Mowat-Wilson syndrome.Eur J Med Genet.2005.48:97 # pmid:25525159.Xiong.RNA splicing. The human splicing code reveals new insights into the genetic determinants of disease.Science.2015.347:1254806 # pmid:27831545.Garavelli.Neuroimaging findings in Mowat-Wilson syndrome, a study of 54 patients.Genet Med.2017.19:691 # pmid:28501473.Bonanni.Ele…
chr2	145161597	145161597	NM_014795.4:c.692dupA(p.Tyr232Valfs*7)	6	pmid:16053902.Zweier.Clinical and mutational spectrum of Mowat-Wilson syndrome.Eur J Med Genet.2005.48:97 # pmid:27831545.Garavelli.Neuroimaging findings in Mowat-Wilson syndrome, a study of 54 patients.Genet Med.2017.19:691
chr2	145161599	145161599	NM_014795.4:c.690dupC(p.Lys231Glnfs*8)	6	pmid:-.No author given.-.ZFHX1B.2006.:Z,18837
chr2	145161630	145161630	NM_014795.4:c.660C>G(p.Tyr220*)	6	pmid:19842203.Saunders.Comprehensive ZEB2 gene analysis for Mowat-Wilson syndrome in a North American cohort, a suggested approach to molecular diagnostics.Am J Med Genet A.2009.149A:2527 # pmid:25525159.Xiong.RNA splicing. The human splicing code reveals new insights into the genetic determinants of disease.Science.2015.347:1254806
chr2	145161631	145161647	NM_014795.4:c.643_659delTACTGCGACCGGGGCTA(p.Tyr215Glnfs*18)	6	pmid:31216405.Liu.Reanalysis of Clinical Exome Sequencing Data.N Engl J Med.2019.380:2478
chr2	145161634	145161634	NM_014795.4:c.656delG(p.Gly219Alafs*5)	6	pmid:31019026.Clark.Diagnosis of genetic diseases in seriously ill children by rapid whole-genome sequencing and automated phenotyping and interpretation.Sci Transl Med.2019.11:eaat6177
chr2	145161636	145161636	NM_014795.4:c.650_653dupACCG(p.Gly219Profs*21)	6	pmid:23322667.Cordelli.Epilepsy in Mowat-Wilson syndrome, delineation of the electroclinical phenotype.Am J Med Genet A.2013.161A:273
chr2	145161638	145161638	NM_014795.4:c.652delC(p.Arg218Glyfs*6)	6	pmid:24263623.Tanteles.Ocular phenotype of Mowat-Wilson syndrome in the first reported Cypriot patients, an under-recognized association.Clin Dysmorphol.2014.23:20
chr2	145161642	145161642	NM_014795.4:c.648C>A(p.Cys216*)	6	pmid:27831545.Garavelli.Neuroimaging findings in Mowat-Wilson syndrome, a study of 54 patients.Genet Med.2017.19:691
chr2	145161643	145161643	NM_014795.4:c.647delG(p.Cys216Serfs*8)	6	pmid:24715670.Yamada.The spectrum of ZEB2 mutations causing the Mowat-Wilson syndrome in Japanese populations.Am J Med Genet A.2014.164:1899
chr2	145161649	145161649	NM_014795.4:c.637_640dupTGCC(p.Pro214Leufs*26)	6	pmid:24715670.Yamada.The spectrum of ZEB2 mutations causing the Mowat-Wilson syndrome in Japanese populations.Am J Med Genet A.2014.164:1899
chr2	145161665	145161665	NM_014795.4:c.625C>T(p.Gln209*)	6	pmid:23322667.Cordelli.Epilepsy in Mowat-Wilson syndrome, delineation of the electroclinical phenotype.Am J Med Genet A.2013.161A:273
chr2	145161674	145161675	NM_014795.4:c.615_616delTG(p.Ala206Phefs*32)	6	pmid:12784289.Wilson.Further delineation of the phenotype associated with heterozygous mutations in ZFHX1B.Am J Med Genet A.2003.119A:257
chr2	145161681	145161681	NM_014795.4:c.609delT(p.Pro204Glnfs*8)	6	pmid:19215041.Garavelli.Mowat-Wilson syndrome, facial phenotype changing with age, study of 19 Italian patients and review of the literature.Am J Med Genet A.2009.149A:417
chr2	145161695	145161695	NM_014795.4:c.595delC(p.Leu199Cysfs*13)	6	pmid:11448942.Cacheux.Loss-of-function mutations in SIP1 Smad interacting protein 1 result in a syndromic Hirschsprung disease.Hum Mol Genet.2001.10:1503
chr2	145161706	145161706	NM_014795.4:c.593-9C>A	intron 5	pmid:16053902.Zweier.Clinical and mutational spectrum of Mowat-Wilson syndrome.Eur J Med Genet.2005.48:97
chr2	145162412	145162412	NM_014795.4:c.582dupA(p.Glu195Argfs*4)	5	pmid:16053902.Zweier.Clinical and mutational spectrum of Mowat-Wilson syndrome.Eur J Med Genet.2005.48:97
chr2	145162440	145162441	NM_014795.4:c.554_555delGC(p.Arg185Profs*13)	5	pmid:18792984.Schell-Apacik.Agenesis and dysgenesis of the corpus callosum, clinical, genetic and neuroimaging findings in a series of 41 patients.Am J Med Genet A.2008.146A:2501
chr2	145162441	145162441	NM_014795.4:c.553_554insTG(p.Arg185Leufs*28)	5	pmid:11891681.Zweier.Mowat-Wilson syndrome with and without Hirschsprung disease is a distinct recognizable multiple congenital anomalies-mental retardation syndrome caused by mutations in the zinc finger homeo box 1B gene.Am J Med Genet.2002.108:177
chr2	145162447	145162447	NM_014795.4:c.547_548insG(p.Leu183Argfs*16)	5	pmid:31674007.Wu.Phenotype-to-genotype approach reveals head-circumference-associated genes in an autism spectrum disorder cohort.Clin Genet.2020.97:338
chr2	145162455	145162455	NM_014795.4:c.540delT(p.Glu181Argfs*31)	5	pmid:19215041.Garavelli.Mowat-Wilson syndrome, facial phenotype changing with age, study of 19 Italian patients and review of the literature.Am J Med Genet A.2009.149A:417
chr2	145162466	145162466	NM_014795.4:c.529C>A(p.Pro177Thr)	5	pmid:26785492.Homsy.De novo mutations in congenital heart disease with neurodevelopmental and other congenital anomalies.Science.2015.350:1262 # pmid:28191890.Kosmicki.Refining the role of de novo protein-truncating variants in neurodevelopmental disorders by using population reference samples.Nat Genet.2017.49:504 # pmid:28991257.Jin.Contribution of rare inherited and de novo variants in 2,871 c…
chr2	145162467	145162467	NM_014795.4:c.528C>A(p.Tyr176*)	5	pmid:31321886.Evans.Fetal diagnosis of Mowat-Wilson syndrome by whole exome sequencing.Am J Med Genet A.2019.179:2152
chr2	145162511	145162518	NM_014795.4:c.477_484delTGCAGTCA(p.His159Glnfs*10)	5	pmid:23322667.Cordelli.Epilepsy in Mowat-Wilson syndrome, delineation of the electroclinical phenotype.Am J Med Genet A.2013.161A:273 # pmid:28501473.Bonanni.Electrical status epilepticus during sleep in Mowat-Wilson syndrome.Brain Dev.2017.39:727
chr2	145162532	145162532	NM_014795.4:c.463G>T(p.Glu155*)	5	pmid:17203459.Dastot-Le Moal.ZFHX1B mutations in patients with Mowat-Wilson syndrome.Hum Mutat.2007.28:313 # pmid:25525159.Xiong.RNA splicing. The human splicing code reveals new insights into the genetic determinants of disease.Science.2015.347:1254806
chr2	145162535	145162535	NM_014795.4:c.460delG(p.Glu154Argfs*58)	5	pmid:24715670.Yamada.The spectrum of ZEB2 mutations causing the Mowat-Wilson syndrome in Japanese populations.Am J Med Genet A.2014.164:1899 # pmid:27831545.Garavelli.Neuroimaging findings in Mowat-Wilson syndrome, a study of 54 patients.Genet Med.2017.19:691
chr2	145162535	145162535	NM_014795.4:c.460G>T(p.Glu154*)	5	pmid:27831545.Garavelli.Neuroimaging findings in Mowat-Wilson syndrome, a study of 54 patients.Genet Med.2017.19:691
chr2	145162551	145162551	NM_014795.4:c.444T>G(p.Phe148Leu)	5	pmid:31680123.Pergande.The genomic and clinical landscape of fetal akinesia.Genet Med.2020.22:511
chr2	145162570	145162570	NM_014795.4:c.425C>G(p.Ser142*)	5	pmid:25899569.Bourchany.Clinical spectrum of eye malformations in four patients with Mowat-Wilson syndrome.Am J Med Genet A.2015.167:1587
chr2	145162570	145162570	NM_014795.4:c.425C>A(p.Ser142*)	5	pmid:12784289.Wilson.Further delineation of the phenotype associated with heterozygous mutations in ZFHX1B.Am J Med Genet A.2003.119A:257 # pmid:25525159.Xiong.RNA splicing. The human splicing code reveals new insights into the genetic determinants of disease.Science.2015.347:1254806
chr2	145182415	145182416	NM_014795.4:c.350_351delAT(p.Tyr117*)	4	pmid:17203459.Dastot-Le Moal.ZFHX1B mutations in patients with Mowat-Wilson syndrome.Hum Mutat.2007.28:313
chr2	145182429	145182429	NM_014795.4:c.337delA(p.Met113*)	4	pmid:17203459.Dastot-Le Moal.ZFHX1B mutations in patients with Mowat-Wilson syndrome.Hum Mutat.2007.28:313
chr2	145187354	145187354	NM_014795.4:c.312dupA(p.Ala105Serfs*14)	3	pmid:24715670.Yamada.The spectrum of ZEB2 mutations causing the Mowat-Wilson syndrome in Japanese populations.Am J Med Genet A.2014.164:1899 # pmid:26057116.Wakamatsu.Erratum to "The spectrum of ZEB2 mutations causing the Mowat-Wilson syndrome in Japanese populations".Am J Med Genet A.2015.167:1428
chr2	145187357	145187357	NM_014795.4:c.310C>T(p.Gln104*)	3	pmid:19006215.Cecconi.Recurrence of Mowat-Wilson syndrome in siblings with a novel mutation in the ZEB2 gene.Am J Med Genet A.2008.146A:3095 # pmid:25525159.Xiong.RNA splicing. The human splicing code reveals new insights into the genetic determinants of disease.Science.2015.347:1254806 # pmid:27831545.Garavelli.Neuroimaging findings in Mowat-Wilson syndrome, a study of 54 patients.Genet Med.2017…
chr2	145187367	145187369	NM_014795.4:c.298_300delAAC(p.Asn100del)	3	pmid:12451214.Yoneda.Late infantile Hirschsprung disease-mental retardation syndrome with a 3-bp deletion in ZFHX1B.Neurology.2002.59:1637
chr2	145187376	145187376	NM_014795.4:c.291G>A(p.Trp97*)	3	pmid:32196960.Ho.Mowat-Wilson syndrome in a Chinese population, A case series.Am J Med Genet A.2020.182:1336
chr2	145187378	145187378	NM_014795.4:c.289delT(p.Trp97Glyfs*11)	3	pmid:26633542.Retterer.Clinical application of whole-exome sequencing across clinical indications.Genet Med.2016.18:696 # pmid:28501473.Bonanni.Electrical status epilepticus during sleep in Mowat-Wilson syndrome.Brain Dev.2017.39:727 # pmid:29655203.Lindy.Diagnostic outcomes for genetic testing of 70 genes in 8565 patients with epilepsy and neurodevelopmental disorders.Epilepsia.2018.59:1062
chr2	145187386	145187390	NM_014795.4:c.277_281delGTGGA(p.Val93Thrfs*24)	3	pmid:26809768.Kilic.A Diagnosis to Consider in Intellectual Disability, Mowat-Wilson Syndrome.J Child Neurol.2016.31:913
chr2	145187393	145187393	NM_014795.4:c.274G>T(p.Gly92*)	3	pmid:19215041.Garavelli.Mowat-Wilson syndrome, facial phenotype changing with age, study of 19 Italian patients and review of the literature.Am J Med Genet A.2009.149A:417 # pmid:25525159.Xiong.RNA splicing. The human splicing code reveals new insights into the genetic determinants of disease.Science.2015.347:1254806 # pmid:27831545.Garavelli.Neuroimaging findings in Mowat-Wilson syndrome, a stud…
chr2	145187395	145187395	NM_014795.4:c.272delG(p.Gly91Valfs*17)	3	pmid:11592033.Yamada.Nonsense and frameshift mutations in ZFHX1B encoding Smad-interacting protein 1 cause a complex developmental disorder with a great variety of clinical features.Am J Hum Genet.2001.69:1178
chr2	145187400	145187401	NM_014795.4:c.266_267delGGinsC(p.Arg89Thrfs*19)	3	pmid:17103451.Adam.Clinical features and management issues in Mowat-Wilson syndrome.Am J Med Genet A.2006.140A:2730
chr2	145187400	145187403	NM_014795.4:c.264_267delAAGG(p.Ile88Metfs*19)	3	pmid:21893004.Nissen.[Mowat-Wilson syndrome, a report of three Danish cases].Ugeskr Laeger.2011.173:2199 # pmid:27831545.Garavelli.Neuroimaging findings in Mowat-Wilson syndrome, a study of 54 patients.Genet Med.2017.19:691
chr2	145187408	145187408	NM_014795.4:c.259G>T(p.Glu87*)	3	pmid:18230842.Ohtsuka.Mowat-Wilson syndrome affecting 3 siblings.J Child Neurol.2008.23:274 # pmid:25525159.Xiong.RNA splicing. The human splicing code reveals new insights into the genetic determinants of disease.Science.2015.347:1254806
chr2	145187434	145187440	NM_014795.4:c.227_233delAAGCTCT(p.Gln76Argfs*11)	3	pmid:19842203.Saunders.Comprehensive ZEB2 gene analysis for Mowat-Wilson syndrome in a North American cohort, a suggested approach to molecular diagnostics.Am J Med Genet A.2009.149A:2527
chr2	145187434	145187453	NM_014795.4:c.214_233delCCACACGTGAGCCAAGCTCTinsTGG(p.Pro72Trpfs*13)	3	pmid:17203459.Dastot-Le Moal.ZFHX1B mutations in patients with Mowat-Wilson syndrome.Hum Mutat.2007.28:313
chr2	145187447	145187447	NM_014795.4:c.219dupC(p.Val74Argfs*14)	3	pmid:12784289.Wilson.Further delineation of the phenotype associated with heterozygous mutations in ZFHX1B.Am J Med Genet A.2003.119A:257
chr2	145187476	145187476	NM_014795.4:c.190dupA(p.Ser64Lysfs*6)	3	pmid:-.Lee.-.J Genet Med.2014.11:99
chr2	145187478	145187478	NM_014795.4:c.189delT(p.Ser64Valfs*11)	3	pmid:32196960.Ho.Mowat-Wilson syndrome in a Chinese population, A case series.Am J Med Genet A.2020.182:1336
chr2	145187485	145187489	NM_014795.4:c.178_182delACGAG(p.Thr60Serfs*3)	3	pmid:24715670.Yamada.The spectrum of ZEB2 mutations causing the Mowat-Wilson syndrome in Japanese populations.Am J Med Genet A.2014.164:1899
chr2	145187500	145187500	NM_014795.4:c.167T>C(p.Leu56Pro)	3	pmid:29168297.Clarke.Single suture craniosynostosis, Identification of rare variants in genes associated with syndromic forms.Am J Med Genet A.2018.176:290
chr2	145187503	145187503	NM_014795.4:c.164delC(p.Pro55Leufs*20)	3	pmid:24715670.Yamada.The spectrum of ZEB2 mutations causing the Mowat-Wilson syndrome in Japanese populations.Am J Med Genet A.2014.164:1899
chr2	145187539	145187539	NM_014795.4:c.128A>G(p.Lys43Arg)	3	pmid:29089047.Li.Whole exome sequencing in 342 congenital cardiac left sided lesion cases reveals extensive genetic heterogeneity and complex inheritance patterns.Genome Med.2017.9:95
chr2	145187559	145187559	NM_014795.4:c.108delT(p.Glu37Lysfs*38)	3	pmid:17103451.Adam.Clinical features and management issues in Mowat-Wilson syndrome.Am J Med Genet A.2006.140A:2730
chr2	145187582	145187582	NM_014795.4:c.81_84dupCTAT(p.Asp29Leufs*2)	3	pmid:27831545.Garavelli.Neuroimaging findings in Mowat-Wilson syndrome, a study of 54 patients.Genet Med.2017.19:691
chr2	145187417	145187417	NM_014795.4:c.250G>T(p.Glu84*)	3	PMID: 32519765.Hu.A novel nonsense mutation of ZEB2 gene in a Chinese patient with Mowat-Wilson syndrome. J Clin Lab Anal. 2020 Sep;34(9):e23413.
chr2	145274844	145274844	NM_014795.4:c.73+1delG	intron 2	pmid:19842203.Saunders.Comprehensive ZEB2 gene analysis for Mowat-Wilson syndrome in a North American cohort, a suggested approach to molecular diagnostics.Am J Med Genet A.2009.149A:2527
chr2	145274844	145274844	NM_014795.4:c.73+1G>A	intron 2	pmid:12784289.Wilson.Further delineation of the phenotype associated with heterozygous mutations in ZFHX1B.Am J Med Genet A.2003.119A:257 # pmid:25525159.Xiong.RNA splicing. The human splicing code reveals new insights into the genetic determinants of disease.Science.2015.347:1254806
chr2	145274859	145274859	NM_014795.4:c.59C>T(p.Pro20Leu)	2	pmid:26633542.Retterer.Clinical application of whole-exome sequencing across clinical indications.Genet Med.2016.18:696
chr2	145274897	145274897	NM_014795.4:c.20_21insT(p.Asp8Glyfs*22)	2	pmid:19842203.Saunders.Comprehensive ZEB2 gene analysis for Mowat-Wilson syndrome in a North American cohort, a suggested approach to molecular diagnostics.Am J Med Genet A.2009.149A:2527
chr2	145274987	145274987	NM_014795.4:c.-69-1G>A	intron 1	pmid:16532472.Zweier.Atypical ZFHX1B mutation associated with a mild Mowat-Wilson syndrome phenotype.Am J Med Genet.2006.140A:869 # pmid:25525159.Xiong.RNA splicing. The human splicing code reveals new insights into the genetic determinants of disease.Science.2015.347:1254806
chr2	145274988	145274988	NM_014795.4:c.-69-2A>C	intron 1	pmid:29300384.Ivanovski.Phenotype and genotype of 87 patients with Mowat-Wilson syndrome and recommendations for care.Genet Med.2018.20:965

## Sheet: Chinese MWS patients
Supplementary table 2 Clinical features observed in Chinese MWS patients. The genomic coordinates are based on GRCH37/hg19
Patient	Gender	Age	ZEB2 variant	Exon/intron	Facial dysmorphism	ID	Speech delay	Microcephaly	Short stature	CHD	Epilepsy	Constipation	HSCR	Friendly and happy personalities	corpus callosum agenesis	Others	References
1	F	18 years	NM_014795.4:c.189delT (p.Ser64Valfs*11)	Exon3	+	+	+	-	+	+	+	-	-	-	+	-	Ho et al., (2020)
2	F	18 years	NM_014795.4:c.189delT (p.Ser64Valfs*11)	Exon3	+	+	+	-	+	-	+	-	-	-	+	Ocular abnormalities	Ho et al., (2020)
3	F	14 years	NM_014795.4:c.250G >T (p.Glu84*)	Exon3	+	+	+	+	+	+	+	-	-	-	-	Thrombocytopenic purpura	Hu et al., (2020)
4	M	3 years	NM_014795.4:c.290G>A (p.Trp97*)	Exon3	+	+	+	+	-	-	+	-	+	+	-	Hypotonia;Hypospadias; frontal cortical atrophy	Zou et al., (2020)
5	F	27 years	NM_014795.4:c.290G>A (p.Trp97*)	Exon3	+	+	+	+	+	+	+	-	-	-	-	Ocular abnormalities	Ho et al., (2020)
6	F	NR	NM_014795.4:c.547-548insG (p.Leu183Argfs*16)	Exon3	+	+	+	+	-	-	+	+	-	-	+	Autism	Wu et al., (2020)
7	F	6 months	NM_014795.4:c.756C>A (p.Tyr252*)	Exon6	+	+	NR	-	-	+	+	-	+	-	+	-	Wang et al., (2019)
8	F	2 years	NM_014795.4:c.857_858delAG (p.Glu286Valfs*8)	Exon7	+	+	+	+	-	+	-	-	-	-	+	Microphthalmia astigmatism	Zou et al., (2020)
9	F	1 month	NM_014795.4:c.904C>T (p.Arg302*)	Exon7	+	NR	NR	+	NR	+	NR	+	+	-	-	-	Jiang et al., (2016)
10	F	17 days	NM_014795.4:c.904C>T (p.Arg302*)	Exon7	+	NR	NR	-	-	+	NR	-	+	+	-	-	Wang et al., (2019)
11	F	2 years 4 months	NM_014795.4:c.1067_1068insAGACG (p.Val357Aspfs*15)	Exon8	+	+	+	+	-	+	-	+	-	+	-	Hypotonia;enlargement of the third ventricle	Zou et al., (2020)
12	M	3 years	NM_014795.4:c.1137_1146del TAGTATGTCT (p.Ser380Asnfs*13)	Exon8	+	+	+	+	+	+	-	-	-	-	+	bilateral sensorineural hearing loss;cryptorchidism	Wei et al., (2021)
13	F	7 years	NM_014795.4:c.1297C>T (p.Gln433*)	Exon8	+	+	+	+	-	+	+	+	+	-	-	-	Ho et al., (2020)
14	F	9 years	NM_014795.4:c.1387delG (p.Val463Phefs*24)	Exon8	+	+	+	+	-	-	+	+	-	-	-	Ocular abnormalities	Ho et al., (2020)
15	M	NR	NM_014795.4:c.1309C>T (p.Gln437*)	Exon8	+	+	+	-	+	+	+	-	-	-	-	-	Hu et al., (2018)
16	M	15 years	NM_014795.4:c.1472_c.1473insA (p.Met491Ilefs*9)	Exon8	+	+	+	+	-	-	+	-	-	-	-	-	Ho et al., (2020)
17	M	20 years	NM_014795.4:c.1694delTGGTinsGAGAACTTTA (p.Leu565*)	Exon8	+	+	+	+	+	+	+	+	-	-	-	-	Ho et al., (2020)
18	M	18 years	NM_014795.4:c.2083C>T (p.Arg695*)	Exon8	+	+	+	+	+	+	+	+	-	-	-	-	Ho et al., (2020)
19	M	2 years 6 months	NM_014795.4:c.2609C>G (p.Ser870*)	Exon8	+	+	+	-	-	NR	+	-	-	-	-	-	Zhang et al., (2021)
20	F	10 years	NM_014795.4:c.2646delA (p.Val883Cysfs*4)	Exon8	+	+	+	+	+	-	+	+	-	-	-	-	Ho et al., (2020)
21	M	3 years 2 months	NM_014795.4:c.2761C>T (p.Arg921*)	Exon8	+	+	+	+	-	+	+	+	-	+	-	Hypotonia; myelin dysplasia	Zou et al., (2020)
22	M	3 months	NM_014795.4:c.2761C>T (p.Arg921*)	Exon8	+	NR	NR	-	-	+	+	-	-	-	-	Hypospadias; Pyloric stenosis; hearing loss	Wang et al., (2019)
23	M	9 years	NM_014795.4:c.2824G>T (p.Gly942*)	Exon8	+	+	+	-	-	-	+	-	-	-	+	-	Ma et al., (2020)
24	M	4 years	NM_014795.4:c.2865C>A (p.Tyr955*)	Exon8	+	+	+	-	-	+	-	+	+	-	-	-	Ho et al., (2020)
25	F	14 years	NM_014795.4:c.3335delACTT (p.Tyr1112Cysfs*128)	Exon10	+	+	+	+	-	+	+	+	-	-	-	Ocular abnormalities	Ho et al., (2020)
26	M	6 years 5 months	NM_014795.4:c.3214C>T (p.Gln1072*)	Exon10	+	+	+	-	-	+	+	-	-	+	-	-	Zou et al., (2020)
27	F	5 years	NM_014795.4:c.916+5G>T	intron 7	+	+	+	+	-	+	+	-	+	-	+	-	Balasubramaniam et al., (2010)
28	F	1 year 10 months	NM_014795.4:c.2136delC (p.Lys713Serfs*3)	Exon8	+	+	+	+	+	-	+	+	+	+	-	Hypotonia	our study
29	F	10 months	NM_014795.4:c.2740delG (p.Gln914Argfs*16)	Exon8	+	+	+	+	+	-	-	+	+	+	+	Hypotonia; Difficulty feeding	our study
30	F	3 years 10 months	NM_014795.4:c.808-2delA	intron 6	+	+	+	+	+	-	-	+	+	-	-	Autism	our study
ID Intellectual disability; CHD Congenital heart disease; HSCR Hirschsprung disease; + feature present; − feature absent; F female; M male; NR Not reported
References Balasubramaniam S, Keng WT, Ngu LH, Michel LG, Irina G. Mowat-Wilson syndrome: the first two Malaysian cases. Singapore Med J. 2010;51(3):e54-7. Jiang Q, Zhang X, Ma Y, Li Q, Zheng C, Yan Y, Zhang Z, Xiao P, Su L, Cheng W, Pan H, Li L. Experience of Mowat-Wilson syndrome prenatal diagnosis for a Chinese family. Clin Case Rep. 2016;5(1):9-13. Ma J, Liu Y, Zhang K, Lyu Y, Gao M, Wang D, …
